# Supplementary material for: Label-Free Comparative Proteomics of Differentially Expressed Mycobacterium tuberculosis Protein in Rifampicin-Related Drug-Resistant Strains
Source: Pathogens. 2021 May 15;10(5):607. doi: 10.3390/pathogens10050607 (PMC8157059; doi:10.3390/pathogens10050607)
Supplement: Supplementary file 1 [file pathogens-10-00607-s001.zip]

Archive with 1 entries (1 files):
- pathogens-1169818-supplementary.pdf
